# Supplementary material for: The Effect of Elevation Gradient on Distribution and Body Size of Carabid Beetles in the Changbaishan Nature Reserve in Northeast Asia
Source: Insects. 2024 Sep 11;15(9):688. doi: 10.3390/insects15090688 (PMC11432507; doi:10.3390/insects15090688)
Supplement: Supplementary file 1 [file insects-15-00688-s001.zip]

Archive with 2 entries (2 files):
- insects-3175005-supplementary Figure S1.pdf
- insects-3175005-supplementary Table S1-Table S3.pdf
